# Supplementary material for: Responses of Zooplankton Community Pattern to Environmental Factors along the Salinity Gradient in a Seagoing River in Tianjin, China
Source: Microorganisms. 2023 Jun 23;11(7):1638. doi: 10.3390/microorganisms11071638 (PMC10384109; doi:10.3390/microorganisms11071638)
Supplement: Supplementary file 1 [file microorganisms-11-01638-s001.zip]

Archive with 1 entries (1 files):
- microorganisms-2333778-supplementary.pdf
